# Supplementary material for: Cyberbullying in Social Media and Online Games among Chinese College Students and Its Associated Factors
Source: Int J Environ Res Public Health. 2021 Apr 30;18(9):4819. doi: 10.3390/ijerph18094819 (PMC8125715; doi:10.3390/ijerph18094819)
Supplement: Supplementary file 1 [file ijerph-18-04819-s001.zip]

Archive with 1 entries (1 files):
- ijerph-1188600-supplementary.pdf
